# Supplementary material for: The REPLUMLESS Transcription Factor Controls the Expression of the RECEPTOR-LIKE CYTOPLASMIC KINASE VI_A2 Gene Involved in Shoot and Fruit Patterning of Arabidopsis thaliana
Source: Int J Mol Sci. 2024 Jul 22;25(14):8001. doi: 10.3390/ijms25148001 (PMC11277442; doi:10.3390/ijms25148001)
Supplement: Supplementary file 1 [file ijms-25-08001-s001.zip]

Archive with 2 entries (2 files):
- ijms-3115640-supplementary.pdf
- Table S1_promoter.xlsx
